# Supplementary material for: Bicontinuous Cubic Liquid Crystals as Potential Matrices for Non-Invasive Topical Sampling of Low-Molecular-Weight Biomarkers
Source: Pharmaceutics. 2023 Jul 28;15(8):2031. doi: 10.3390/pharmaceutics15082031 (PMC10459996; doi:10.3390/pharmaceutics15082031)
Supplement: Supplementary file 1 [file pharmaceutics-15-02031-s001.zip]

Archive with 1 entries (1 files):
- pharmaceutics-2457564-supplementary.pdf
